# Supplementary material for: Potential miRNA Use as a Biomarker: From Breast Cancer Diagnosis to Metastasis
Source: Cells. 2023 Feb 6;12(4):525. doi: 10.3390/cells12040525 (PMC9954167; doi:10.3390/cells12040525)
Supplement: Supplementary file 1 [file cells-12-00525-s001.zip]

Archive with 1 entries (1 files):
- cells-2080802-supplementary.pdf
